# Supplementary material for: The Organization of the Pig T-Cell Receptor γ (TRG) Locus Provides Insights into the Evolutionary Patterns of the TRG Genes across Cetartiodactyla
Source: Genes (Basel). 2022 Jan 19;13(2):177. doi: 10.3390/genes13020177 (PMC8872565; doi:10.3390/genes13020177)
Supplement: Supplementary file 1 [file genes-13-00177-s001.zip]

Archive with 6 entries (5 files):
- genes-1543383-supplementary/Supplementary Files/
- genes-1543383-supplementary/Supplementary Files/Figure S1.pdf
- genes-1543383-supplementary/Supplementary Files/Figure S2.pdf
- genes-1543383-supplementary/Supplementary Files/Figure S3.ppt
- genes-1543383-supplementary/Supplementary Files/Supplementary Table S1.pdf
- genes-1543383-supplementary/Supplementary Files/Supplementary Table S2.pdf
